# Supplementary material for: Patient-Reported Outcome (PRO) Assessment in Clinical Trials: A Systematic Review of Guidance for Trial Protocol Writers
Source: PLoS One. 2014 Oct 15;9(10):e110216. doi: 10.1371/journal.pone.0110216 (PMC4198295; doi:10.1371/journal.pone.0110216)
Supplement: Appendix S2 — Protocol recommendations by source publication. (XLSX) [file pone.0110216.s003.xlsx]

## Sheet: PRO protocol recomendations
Recommendations extracted from n=54 guidance documents	% of Guidance Documents	Moinpour et al. (1989)	Schron & Schumaker (1992)	Gotay et al. (1992a)	Osoba (1992)	Gotay et al. (1992b)	Nayfield et al. (1992)	Sadura et al. (1992)	Hayden et al. (1993)	Cella et al. (1993)	Spilker (1995)	Molin & Arrigo (1995)	Fayers et al. (1997)	Kiebert et al. (1997)	Bernhard et al. (1998a)	Bernhard et al. (1998b)	Osoba (1998)	Simes et al. (1998)	Moinpour & Lovato (1998)	Brooks et al. (1998)	Leidy et al. (1999)	Osoba (1999)	de Haes et al. (2000)	Revicki et al. (2000)	Bottomley (2001)	Hakamies-Blomqvist et al. (2001)	Santanello et al. (2002)	Chassany et al. (2002)	EORTC QLG (2002)	Movsas (2003)	Calvert & Freemantle (2004)	Wiklund (2004)	Buchanan et al. (2005)	Fayers & Hays (2005)	Lipscomb (2005)	Avery & Blazeby (2006)	TRoG (2007)	Ganz & Gotay (2007)	Lipscomb et al. (2007)	Land et al. (2007)	Patrick et al. (2007)	Sloan et al. (2007)	Revicki et al. (2007)	Fayers & Machin (2007)	FDA (2009)	Fairclough (2010)	Hao (2010)	NCIC CTG (2010)	Basch et al. (2011)
Number of recommendations -->		16	10	8	31	35	13	9	9	26	21	19	34	28	26	8	14	5	20	1	33	11	23	16	16	4	10	42	38	13	41	30	10	23	26	28	15	12	12	6	19	16	2	37	38	42	9	23	21
ADMINISTRATIVE INFORMATION
Roles & Responsibilities of PRO Personnel
Name the QOL sub-study coordinator - include contact details & institution	0.037																																															X
Research nurses should be involved in protocol development	0.0185								p
Name the QOL sub-study manager/assistant/officer - include contact details & institution	0.0185
The involvement of personnel other than those listed in the study should be specified (e.g. Psychologists, social workers etc)	0.0185				X
INTRODUCTION
Background, Rationale & Objectives
Background PRO-specific information
Describe what is currently known about QOL in this area and explain the gaps in literature	0.0926				X	X																		X
Describe the population of interest	0.0556		p											p
PRO-specific rationale
Provide a rationale for measuring QOL- e.g. superior intervention/negative impact of intervention/equivalence	0.4815	p						X		X			X	X			X		X			X	X	X	X			X	X		X	X	X	X	X			p						X		X
Provide a clinical justification for QOL outcome measurement	0.2222				X	X							X											p				p			X	X	p											X		X		X
Emphasise importance of QOL assessment to the study	0.1111					X							X	p	p																													X		p
Describe why PROs have been included appropriate to the study population, intervention, context objectives and setting	0.0926					X																										p	p												p				p
Justify the relevance of assessing HRQL for disease and population under investigation	0.0926																								p			p			X	p			X
Pro-specific hypotheses/objectives
State the QOL hypothesis (and corresponding null hypothesis) and to which outcome the hypothesis relates	0.4259				X	X	X							X							X	X	X	X	X		X	p	X	p						X		X	p			p		X	X	X		X
Identify QOL as an objective/state research objective of HRQL component in relation to dimensions, population and timeframe	0.4074		p		X	X		p		p	X	X	p	X		X	X				X							X				p	p		p	p								X		X		X
Protocols addressing comparative effectiveness research in oncology should include Core Outcome Set symptoms	0.037	p																																															X
State whether the study is exploratory or confirmatory.	0.0185
METHODS: PARTICIPANTS, INTERVENTIONS AND OUTCOMES
PRO study setting
Description and rationale of sampling method (representativeness of population and/or centres, as appropriate)	0.0556										p												p					X
PRO eligibility criteria
Specify if QOL completion is a pre-randomisation eligibility condition	0.3333				X	X		p		p	p	p	p		p		p	p	X	X									p	X	p													X				p
Describe patient eligibility criteria	0.1481			p						p				X	p								X													p												X
State the inclusion/exclusion criteria for QOL endpoint(s) and analyses (e.g., language/reading requirements)	0.1296				X	X				p		X									X																									X
PRO endpoint specification
Define the role of the PRO endpoint (primary, important secondary, exploratory)	0.2593													p							X			X				X			X		p			p		p	p			X	X		X	p
Specify the timeframe of interest/primary time-point for analysis and the rationale for this	0.2593	p				p				X	p								p		X							X	X		X	p				p										X
Identify QOL as an endpoint	0.0926																		X																	p												X
Include a conceptual model to define exactly what is being measured, which domains are covered and what is the intended HRQL claim	0.0926																											p					X								p					X
Describe the constructs used to evaluate the intervention e.g. overall QOL, specific domain, specific symptom	0.0741																																			X										X
Timing of PRO assessments
Specify if baseline assessment is pre-randomisation	0.3519				p	X	p		p		p		X	p								p							p	p	p				p	p	p							X		p
Specify acceptable time windows for each assessment	0.2963											X	X				X				X					p			X		p	p		X	X		p							X		X
Specify standardised timing of questionnaire delivery (e.g. before/whilst/after seeing clinician)	0.2963				X		p						X		p		p				p		p					p	p		X	p					p							X	X
Include QOL assessment timings in main protocol schedule of assessments	0.1296							p		p		X							X																													X
Outline standardised order for administration of PRO and clinical assessments	0.037																				p																								X
Specify which measures will be used at each assessment	0.0185
For open label trials - PRO instruments administered in a clinic visit should be administered before other clinical assessments or procedures	0.0185																																												p
Justification for timing of PRO assessments
Specify the timing of QOL assessments - link to hypotheses	0.6852		p	p		X	p			p	p		X	X	X	p	X	X			X	X	X		X	X		X	X	p	X	X		p	p	p	p	p	p					X	X	X		X	p
Timing should link to research questions, length of recall, disease/Tx natural history, planned analysis/ must be fair for both arms	0.1667	p												p													X	p		p					p										p	p
Long-term assessments in different treatment groups should be at similar times in relation to the date of randomisation to avoid bias	0.0556																												X															p		p
Other timing information
Minimum assessment at baseline, end of study or at withdrawal	0.0926														p										X			p				p									p
Conduct clinical and QOL assessment simultaneously	0.0556								p			p		p
PRO sample size
State the sample size and power requirements in relation to the rationale/objectives/hypothesis	0.4074				X	X	p				p			X							X		X		X		X	X	X		X	p	p			p						p		X		X		X
If the sample size required for HRQL assessment is substantially less than for primary endpoint an unbiased strategy for selection of a subset of patients in whom HRQL will be assessed is possible provided that this strategy is clearly defined and justified in the protocol	0.0741				X	X	p																					X
PROs in relation to blinding
In a blinded study detail the use of PRO administration techniques to minimise the possibility of unblinding	0.0185																																												p
Research protocol must specify that interviewers be blind to intervention	0.0185																											X
METHODS: DATA COLLECTION, MANAGEMENT AND ANALYSIS
METHODS: DATA COLLECTION
PRO instrument description
Describe the questionnaire(s) (including, number of items/domains, instrument scaling/scoring, reliability, content and construct validity, responsiveness, sensitivity, respondent burden, cultural adaptation/validity, recall period)+/- validation plan if appropriate	0.3519	X	p		X	X						X			p						X		X					X			X	X				p	p				p			p		p			p
number of items and domains	0.0185																											p
Detail availability of instrument in different languages and their use on the study	0.0185																																															X
If appropriate describe administering different QOL forms to subgroups of patients	0.0185																				X
PRO instrument justification
Specify which QOL questionnaires will be used - link to clinical justifications and hypotheses via specific domains/items	0.5926		p		X	X	p				p			X							X	X	X	X	X		X	X	X	p	p	p	X	p		p	p	p	p			p				X		X	X
Specify the HRQL domains the study intervention is expected to effect	0.3148					X								p							X		X	X	X			X	X		X	p	p			p						X			p	X	p
Reference the validity, reliability and responsiveness of the instrument (may be more succinct with refs if PROM widely used)	0.2593					X						p									X		X	p	p			X		p	X			p		p									p
Outline plans for validation of measurement properties, if appropriate	0.1296					X																						p			p						p				X				X
Describe PROM recall period - link to treatment effects	0.0926	p																											p			X			p										p
Describe questionnaire completion time	0.0741				X							p																				X					p
Selection of questionnaire should be discussed and justified	0.0556	p											X																																				p
Discuss respondent burden	0.037																											p
Provide evidence that questionnaire is acceptable to patients	0.037																																									p
International trials should include cultural validity of questionnaire, documentation of any procedures/events that differ across countries, analysis of cross culture equivalence	0.037									p																										p
Specify why the particular questionnaire was chosen in preference to others	0.0185				X
Provide evidence of measurement equivalence across modes (when mixing modes of PRO data collection)	0.0185																																																X
Justify use of questionnaires that take longer than 10 mins to complete (or 20 mins at baseline)	0.0185																																																X
PRO data collection plan
Specify how QOL will be assessed - pencil and paper, online, etc	0.4074		p		X	X		p		X				X	p						p		X		X			p	X		X	p		X	X	p									p	X			p
Include a pre-specified data collection plan	0.3148					X		p			X			X	p				X		X					p					p	p		X	X				p		X								p
Specify if help and or proxy assessments are permitted (and what level of assistance allowed)	0.2593					X				X		X	X		p	p												p	p		p			X	X	p								X		p
Specify where QOL will be assessed - clinic, home, etc	0.2222			p	X	X		p							p							X	X					p				p				p										p
Ensure privacy and confidentiality of planned data collection	0.0556				X																						X	p
Specify location (e.g. quiet area [an example but not formal recommendation])	0.037												p																																p
Specify how patients will be managed if translations unavailable	0.0185																p
Specify whether the QOL instrument will be used in other languages – if so, which	0.0185
Substantiate use of proxies (conditions under which proxy permissible)	0.0185																							p
State who will administer the measure (e.g., a physician, nurse etc)	0.0185				X
PRO data collection guidelines/training information
Provide guidelines and/or training plan for PRO data collection	0.6667	p	p	p	X		p	p	X	X	p	p	X	p	p	p	X		X		X	X	X		X	p		p	p	p	p			p	p	p		p	p		X	p		X	X	X
Specify that a named person at each centre (and/or centrally?) be nominated to take responsibility for admin, collection and checking of QoL forms - specify whether this is or is not the treating clinician	0.5	p		p		X	p		p	X	p	X	X	p	p	p		p	p				X		p				p					X	p		p	p		p		p		X		p			X
Provide instructions on how the patient should complete the form (e.g. without conferring with friends/relatives, all questions should be answered even if the patient feels them to be irrelevant)	0.3889	p				X				p			X	p	p	p					p		X					p	p		p			p	p		p				X			p	p	X
Specify procedures for checking questionnaires/prevention of avoidable missing data, who will check form, and how will they deal with missing questionnaire(s) or items	0.3889					X			p	p		X	X	p	p		X		p		X		X					p	X	p	p			p	X	X								X	X	X
Emphasise importance of good compliance/describe procedures to maximise compliance/minimise missing data	0.3704	p		p	X				p				X				X					X	X	p					X		X	p		X	p			p	p					X		X
Encourage staff to emphasise importance/rationale of QOL assessment to patients	0.2407	p									p		X		p	p			p									p	p		p	p			p									X		p
Provide reminders to staff to ensure baseline (and follow-up) questionnaires are completed	0.2037							p	p	p	p			p		p		p																X	p				p	p
Pre-specified procedures in protocol to avoid/minimise missing data	0.1481					X	p			X																		X													X			X	X
Establish process for PRO assessment at withdrawal for patients that withdraw early from a study	0.1296												p															p								p					p				X		X
Establish process of how to follow patients who go "off-study"/"off treatment"	0.1296			p		X				X	X																		X					X	X
Provide interviewer training plan/format guidelines for PROs administered by interviewer (plus guidance on recording of interviews)	0.1111	p			X					p											p																								X
Specify need to ensure backup data collection staff to cover leave/absence	0.1111												X								p								p		p			p										X
A plan should be included in protocol for systematically training and contacting local site personnel to ensure that they understand the content and importance of collecting PRO data. Ideally coordinated by a lead data manager who monitors patient adherence in real time and communicates with sites if patient non-adherent	0.0926																		p										p		p	p																	X
Instruct site staff to routinely record (on clinical follow-up form) the reasons for any missing data	0.0741												X																		X													p					p
Explain relevance and emphasise importance of QOL questions that might give rise to problems (e.g. sexual function questions)	0.0741												X		p						p																							X
Detail/outline site-level incentives for good QOL submission rates/data quality and penalties for missing data (as appropriate)	0.0741														p				p																			p		p
Encourage a sympathetic approach to patients who may be feeling particularly ill/ show appreciation upon completion	0.0741												X																p		p													X
Instruct site staff to give patients a full explanation about QoL assessment procedures	0.0556										p																									p								p
Instruct site staff to routinely record the source of PRO data in studies that allow proxies	0.0556												p															p																					p
Establish back up plans for gathering treatment-related reasons for patients failing to report at scheduled times	0.0556																																		p										X		X
Instruct site staff to routinely record (on clinical follow-up form) whether QOL assessment completed	0.037												X						p
Instruct site staff to routinely record (on clinical follow-up form) if the patient needed help to complete the questionnaire	0.037												p																																				p
Provide online training and state in the protocol how this will be accessed	0.037																																							p
Describe process for certification (and re-certification) for staff conducting PRO assessment	0.037		p																										X
Specify procedures for continuous QOL instruction/training of staff (needed due to staff changes)	0.037									p					p
Include guidance on discussing importance of PROs with patient	0.037												X																					p
Instruct staff regarding the importance of including QOL assessment alongside regular data collection	0.037														p																			p
Ensure patients understand the schedule for and importance of follow up visits	0.037																														p															p
Encourage the patient to request their QOL forms upon arrival at the clinic	0.037												p																															p
Specify procedures for minimising inconsistencies in trial conduct	0.0185																																												X
Provide training plan and instructions to patients for self-administered PROs	0.0185																																												X
Instruct data collection staff to record the specific mode of PRO administration (in studies with mixed modes of PRO data collection)	0.0185																																																X
Provide instructions for clinical investigators regarding patient supervision	0.0185																																												X
Include details on data collection and management methods to minimise missing data	0.0185																																														p
Strategies for minimising the exclusion of subjects from the trial	0.0185																																													X
Plans to avoid/minimise missing data
METHODS: DATA MANAGEMENT
PRO-specific Quality Assurance
Specify procedures for a central PRO data monitoring system (aimed at identifying and rectifying potential data collection problems)	0.2407	p		p					p		p	p			p				p										X					p	X			p	p	p
Specify plan to monitor compliance	0.1296													p														X		p				p				p
Include data collection, data storage and data handling/transmission procedures	0.0926				X														X		X																				X				X
Specify how an electronic PRO source will be maintained and how investigator will meet regulatory requirements and ensure data integrity and security	0.037																															p													X
Specify procedure for monitoring adherence to 'timing windows'	0.037														X																															p
Include guidance for data entry on coding responses, missing responses or ambiguous responses	0.0185																														p
Ensure plans for administration consistent with user manual	0.0185																																												X
METHODS: DATA ANALYSIS
PRO Statistical Analysis
All analyses should be clearly defined a priori in the protocol	0.537				X					p	p	X		X			X		X		X	X	X	X	p		X	X			X	p	p				p		p		X	X		X	X	X		X	p
Specify ITT or per-protocol analysis.	0.1111																							X							p						p				X					X
Pre-specify scoring	0.1111					X															p			p				X				X				p										X
State the anticipated response rate/effect size	0.0741													X									X																					X
Specify conditions for positive outcome	0.0556																					p																			X				X
Ensure plans for scoring are consistent with those used in development	0.0556																											X			X														X
Describe methods for scoring endpoints. Where possible, reference scoring manuals for summated scales from questionnaires (domain-specific and/or total),and methodological papers for composite endpoints (e.g. QTWiST)	0.037																																													p
Explain the assumptions of analyses	0.0185
Include an a priori estimation of expected change in PRO score	0.0185																											X
Include a priori identified summary statistics (as appropriate)	0.0185																																									p
Specify minimum amount of QOL data and acceptable degree of timing deviation before compromise of study question	0.0185														p
Describe approach to controlling for QOL related comorbidity	0.0185																				X
Include appropriate procedures for minimising assessment bias	0.0185																				X
Plans to address multiplicity of PRO data
Plan for multiplicity/controlling type 1 error - summary measures/adjustments	0.3519					X	X				p			p							X			p			X	X	X		X	X			p	p					X	X			X	X	X
Pre-specification of sequence of testing (regulatory trials)/exploratory analyses to control for multiplicity or prespecify domains for a labelling claim	0.1296																													X	X	p									X	p				p	p
PRO clinical significance
State and justify minimal [clinical] important difference/change	0.2037																				p				X							p					p				p			X				X
Specify the criteria for statistical and clinical significance	0.0741																				X								X							p			p
Define clinical response/method of analysis for response/cumulative distribution function	0.0741																							p							X										X				X
Identify and state score change meaningful to patient	0.037																										X																						p
Describe QOL responder definitions (size and duration of benefit) where relevant	0.0185
Investigators should indicate how the results will be used.	0.0185				X
Statistical methods to deal with missing PRO data
Describe methods for handling missing data	0.4074				X	X					p										X			p	X		X	X	p		X	p			p		p				X	X			X	X	X		X
Include proposed sensitivity analyses for imputation methods.	0.1111																														p				p							p			X	X	X
Include approach to imputation	0.0741																																									X			X				X
State how missing data will be described	0.0556																											p			X															X
MONITORING
PRO data monitoring
Role of DMC and QA in relation to PROs should be defined.	0.2222		p		X	X	p			X					p				p								X	p						p										p
PRO alerts
Specify mechanism for alerting clinical staff about symptoms reported by patients that exceed a pre-defined level of severity	0.037									p																																							p
Provide guidance for staff on where they should refer patients for appropriate help, should completion of the QoL questionnaire prompt them to seek more information or support	0.0185																												p
Include an a priori plan for consistent/standardised management of PRO alerts that is clearly communicated to all appropriate trial staff	0.0185
ETHICS AND DISSEMINATION
PRO-specific consent information
Explain the QOL assessment procedure within the PIS/consent (including: reasons for evaluating QoL, what it will involve, risks and benefits, frequency and timing/timeframe, the need to answer all questions, the importance of completing questions without being influenced by the opinions of others) and, if appropriate, identify if consent to QOL assessment is required for entry into the trial	0.2593				X	X				p		X	X		p		X						p						X					p	p	p								X		X
Describe informed consent procedure.	0.0185													X
Inform patients who they may contact for help in completing the questionnaire	0.0185																																			p
Pro-specific confidentiality procedures
Include guidance on discussing PRO confidentiality with patients (e.g. patients told how their questionnaires will be used)	0.1667									p		X	X		p			p											p		p	X												X
Specify whether QOL forms will be used to influence therapy or patient management (i.e. will clinician have knowledge)	0.0741												X																p		p													X
PRO dissemination policy
Include detailed plans for regular feedback to participants via letter/newsletter on QOL aspect of study	0.037									p							p
Include QOL publication policy	0.0185																																															X
APPENDICES
PRO components of informed consent materials
A sample PIS and consent form (in which QOL assessment requirements are mentioned) should be included in an appendix of the protocol	0.1481					X							X	X									X						X																			X
PIS/Consent form should inform patients what will happen to their completed questionnaires	0.0926					X						X																	p	p						p
Patients should be provided with QOL information leaflet to take home	0.037												X																															X
PRO assessment checklist and/or flowsheet
Include statistical analysis plan in protocol appendix	0.0556												X																															X	p
Include a QOL Assessment checklist in a protocol appendix	0.037																																															p
Details about the characteristics of the PRO should be included in an appendix	0.0185
Formal statement on QOL data collection policy should be included in the appendix	0.0185																		X
Checklist should be provided in the protocol	0.0185
Include a QOL patient evaluation flow sheet in the appendix	0.0185																																															X
PRO questionnaire
Provide exact version/format of PROM in the protocol within the CRF (or in a separate appendix as appropriate)	0.1852	p				X	p												X		X				X																X				X			X
Present evidence of permission to use QOL questionnaire (where applicable)	0.037																																															X
Include translations of core questionnaire in appendix	0.0185																																															p
PROM completion instructions
Ensure clear written patient instructions accompany QOL/PRO questionnaire	0.1667				X						p			X			X						X						X															X
General Referencing
References should be provided to support key statements	0.037				X																																											p
GENERAL APPROACH TO PROTOCOL
PRO endpoints should be fully integrated in trial protocol/data collection	0.3333		p		X						X								p			p							p	X				p	p		X	X	p			X	X			X	X
PROs should be addressed in a separate chapter in the protocol	0.0741	p										X																												X
Relevant sections pertaining to QOL should be identified in the protocol table of contents	0.0185																																															X
p = implicit recommendation
X = explicit recommendation
[truncated: 6 more columns]
