# Supplementary material for: Patient-Reported Outcome (PRO) Assessment in Clinical Trials: A Systematic Review of Guidance for Trial Protocol Writers
Source: PLoS One. 2014 Oct 15;9(10):e110216. doi: 10.1371/journal.pone.0110216 (PMC4198295; doi:10.1371/journal.pone.0110216)
Supplement: Appendix S3 — PRO recommendations relating to other supporting trial documentation. (XLSX) [file pone.0110216.s004.xlsx]

## Sheet: Trial document recommendations
Recommendations extracted from n=54 guidance documents	Moinpour et al. (1989)	Schron & Schumaker (1992)	Gotay et al. (1992a)	Osoba (1992)	Gotay et al. (1992b)	Nayfield et al. (1992)	Sadura et al. (1992)	Hayden et al. (1993)	Cella et al. (1993)	Spilker (1995)	Molin & Arrigo (1995)	Fayers et al. (1997)	Kiebert et al. (1997)	Bernhard et al. (1998a)	Bernhard et al. (1998b)	Osoba (1998)	Simes et al. (1998)	Moinpour & Lovato (1998)	Brooks et al. (1998)	Leidy et al. (1999)	Osoba (1999)	de Haes et al. (2000)	Revicki et al. (2000)	Bottomley (2001)	Hakamies-Blomqvist et al. (2001)	Santanello et al. (2002)	Chassany et al. (2002)	EORTC QLG (2002)	Movsas (2003)	Calvert & Freemantle (2004)	Wiklund (2004)	Buchanan et al. (2005)	Fayers & Hays (2005)	Lipscomb (2005)	Avery & Blazeby (2006)	TRoG (2007)	Ganz & Gotay (2007)	Lipscomb et al. (2007)	Land et al. (2007)	Patrick et al. (2007)	Sloan et al. (2007)	Revicki et al. (2007)	Fayers & Machin (2007)	FDA (2009)	Fairclough (2010)	Hao (2010)	NCIC CTG (2010)	Basch et al. (2011)	King (2011)
OTHER TRIAL DOCUMENTATION
Include SOPs for administration of QoL assessments.												X																															X
SOPs should describe how incomplete data should be disclosed - e.g. notes of missing items in questionnaire. Explanations of why a questionnaire was not completed by the patient should be initialed by the investigator.																											p
Include PRO completion reminders in CRF.																											p	X															X		X
Include area in CRF to document whether patient required help from proxy or other assistance.																												X		X			X	X									X
Include area in CRF to document the reason for non-completion/missing data (or include a specific missing data reporting form or 'face sheet' alongside the PROM).														p		X		X		X								X		X			X	p	p				p				X		X
Randomisation checklist with QOL completion as eligibility criteria.							p											X										X															X
Training manual with written instructions for staff responsible for administering Q's should be provided (e.g. investigators guide/booklet/QL manual/QL assessment schedule/Manual of operations).		p		X								X			p					X							X						X
Training manual should include guidelines for handling common patient questions.																				X
Training manual should include guidance on what to do if patient refuses to complete certain items.																				X
Training manual should include plans for ongoing training and follow-up.																				X
X = explicit recommendation
p = implicit recommendation
X = explicit recommendation
[truncated: 5 more columns]
